# Supplementary material for: Ovule and seed production patterns in relation to flower size variations in actinomorphic and zygomorphic flower species
Source: AoB Plants. 2019 Sep 23;11(5):plz061. doi: 10.1093/aobpla/plz061 (PMC6804480; doi:10.1093/aobpla/plz061)
Supplement: plz061_suppl_Supplementary_Table_S1 [file plz061_suppl_supplementary_table_s1.xlsx]

## Sheet: Sheet2
Species	Family	Floral symmetry	Sampling site	Sampling habitat	Altitude(m)	Measurement of flowers	Measurement of ovules mainly used	Measurement of ovules	Measurement of seeds mainly used	Sampling date	Number of plants examined	Number of flowers examined per plant	Number of fruits examined	Number of seeds examined per fruit	Species examined
															Flower size CV	Ovule size CV	Ovule number CV	Seed size CV	Mean flower size (mm)	Mean ovule area (inch)	Mean ovule weight (mg)	Mean ovule numbers of flowers	Mean seed area (inch)	Seed weight (mg)
Aconitum japonicum subsp. subcuneatum	Ranunculaceae	zygomorphy	Hakkoda	forest edge	600	mass	area		mass	September - September	30	3	30	5	yes	yes	yes	yes		yes	yes	yes		yes
Agrimonia pilosa var. viscidula	Rosaceae	actinomorphy	Hakkoda	forest edge	500	area	area		area	July - October	34	2	30	*3	yes	yes		yes		yes		yes	yes
Allium tuberosum	Amaryllidaceae	actinomorphy	Hakkoda	way side	300	length	area		area	September - Ocrtober	31	3	28	all	yes	yes	yes	yes	yes	yes		yes	yes
Anemone pseudoaltaica	Ranunculaceae	actinomorphy	Izumigatake	forest floor	500	length	area		NA	April	32	1	NA	NA	yes	yes	yes		yes	yes		yes
Aquilegia buergeriana var. oxysepala	Ranunculaceae	actinomorphy	Hakkoda	forest edge	500	length	area		mass	June - July	30	1~3	33	5	yes	yes	yes	yes	yes	yes		yes
Cardiocrinum cordatum	Liliaceae	zygomorphy	Aobayama	forest floor	160	mass	mass		mass	July - November	34	1	28	5	yes	yes	yes	yes			yes	yes		yes
Chamerion angustifolium	Onagraceae	zygomorphy	Hakkoda	grassland	600	length	area		area	July	32	3	35	5	yes	yes		yes	yes	yes			yes
Chloranthus serratus	Chloranthaceae	zygomorphy	Hakkoda	forest floor	500	length	area		mass	June	37	3	33	*5	yes	yes			yes	yes		yes		yes
Commelina communis	Commelinaceae	zygomorphy	Izumigatake	forest edge	500	length	area		mass	Auguest - October	31	1	24	all	yes	yes		yes	yes	yes	yes	yes		yes
Corydalis fumariifolia subsp. azurea	Papaveraceae	zygomorphy	Izumigatake	forest floor	500	length	area	mass	area	April - May	35	1~2	NA	NA	yes	yes	yes	yes	yes	yes	yes	yes	yes
Corydalis incisa	Papaveraceae	zygomorphy	Aobayama	forest edge	180	length	area	mass	area	April - May	32	2~3	31	5	yes	yes	yes	yes	yes	yes		yes	yes
Disporum sessile	Colchicaceae	actinomorphy	Hakkoda	forest floor	500	length	area		NA	June	30	1	NA	NA	yes	yes	yes			yes		yes		yes
Disporum smilacinum	Colchicaceae	actinomorphy	Aobayama	forest floor	180	length	area		mass	April - May	32	1	34	all	yes	yes		yes	yes	yes		yes		yes
Drosera rotundifolia	Droseraceae	actinomorphy	Hakkoda	Marshland	900	mass	mass		NA	July - Auguest	30	1	NA	NA	yes	yes	yes				yes	yes
Erythronium japonicum	Liliaceae	actinomorphy	Aobayama	forest floor	180	area	area	mass	mass	April - May	32	1	54	all	yes	yes	yes	yes		yes	yes	yes		yes
Eupatorium glehnii	Asteraceae	actinomorphy	Hakkoda	forest edge	900	length	area		area	Auguest - October	30	5	28	*5	yes	yes		yes	yes	yes		yes	yes
Gentiana triflora var. japonica	Gentianaceae	actinomorphy	Hakkoda	forest edge	900	length	area		area	Auguest - September	28	1	30	10	yes	yes		yes	yes	yes			yes
Geranium thunbergii	Geraniaceae	actinomorphy	Hakkoda	grassland	600	mass	area	mass	mass	September - September	32	1	33	all	yes	yes		yes	yes	yes	yes	yes		yes
Helonias orientalis	Melanthiaceae	actinomorphy	Hakkoda	Marshland	1100	length	area		area	June - July	31	3	24	10	yes	yes		yes	yes	yes			yes
Hemerocallis dumortieri var. esculenta	Xanthorrhoeaceae	zygomorphy	Aobayama	forest edge	160	length	area		mass	May - July	32	1	23	5	yes	yes	yes	yes	yes	yes		yes		yes
Hosta sieboldii var. sieboldii f. spathulata	Asparagaceae	zygomorphy	Aobayama	forest floor	160	NA	mass		mass	Auguest - September	30	2	30	all		yes	yes	yes			yes	yes		yes
Hypericum erectum	Hypericaceae	actinomorphy	Hakkoda	grassland	600	length	area		area	Auguest - September	32	1	31	5	yes	yes	yes	yes	yes	yes		yes	yes
Impatiens noli-tangere	Balsaminaceae	zygomorphy	Hakkoda	forest edge	500	mass	area		NA	September	29	1	NA	NA	yes	yes	yes			yes		yes
Impatiens textorii	Balsaminaceae	zygomorphy	Hakkoda	forest edge	500	mass	area		NA	Auguest - September	26	1	NA	NA	yes	yes	yes	yes		yes		yes		yes
Iris gracilipes	Iridaceae	zygomorphy	Aobayama	forest edge	180	length	area		NA	May - June	32	1	NA	NA	yes	yes	yes		yes	yes		yes	yes
Isodon trichocarpus	Lamiaceae	zygomorphy	Hakkoda	forest edge	900	mass	area		mass	July - September	30	1	31	all	yes	yes		yes				yes		yes
Lobelia sessilifolia	Campanulaceae	zygomorphy	Hakkoda	Marshland	900	length	area		mass	Auguest - September	28	1~3	36	all	yes	yes	yes	yes	yes	yes		yes		yes
Lotus corniculatus var. japonicus	Fabaceae	zygomorphy	Hakkoda	way side	900	mass	mass		mass	Auguest - Auguest	33	1	32	5	yes	yes	yes	yes			yes	yes		yes
Lysimachia vulgaris var. davurica	Primulaceae	actinomorphy	Hakkoda	forest edge	500	mass	mass		mass	July - September	28	1	31	5	yes	yes	yes	yes			yes	yes		yes
Maianthemum dilatatum	Asparagaceae	actinomorphy	Hakkoda	forest edge	900	length	area		mass	June - September	33	3	29	all	yes	yes			yes	yes		yes
Maianthemum japonicum	Asparagaceae	actinomorphy	Hakkoda	forest floor	650	length	area		mass	June - September	30	3	31	all	yes	yes	yes		yes	yes		yes		yes
Melilotus officinalis subsp. albus	Fabaceae	zygomorphy	Hakkoda	way side	600	mass	area		mass	July - Auguest	31	3	31	*5	yes	yes	yes	yes		yes		yes		yes
Mimulus sessilifolius	Phrymaceae	zygomorphy	Hakkoda	way side	350	length	area		area	Auguest - Auguest	31	1	28	5	yes	yes		yes	yes	yes			yes
Nephrophyllidium crista-galli subsp. japonicum	Menyanthaceae	actinomorphy	Hakkoda	Marshland	1100	length	area		area	July - Auguest	31	3	17	5	yes	yes	yes	yes	yes	yes		yes		yes
Oxalis acetosella var. longicapsula	Oxalidaceae	actinomorphy	Hakkoda	forest edge	900	length	area		NA	June	32	1	NA	NA	yes	yes	yes		yes	yes		yes
Paris tetraphylla	Melanthiaceae	actinomorphy	Hakkoda	forest floor	900	length	area		mass	June - September	32	1	32	5	yes	yes	yes	yes	yes	yes		yes		yes
Polygonatum odoratum var. maximowiczii	Asparagaceae	actinomorphy	Hakkoda	forest edge	350	length	area		NA	June	30	3	NA	NA	yes	yes	yes		yes	yes		yes
Ranunculus silerifolius var. silerifolius	Ranunculaceae	actinomorphy	Izumigatake	forest edge	500	mass	mass		NA	Auguest - September	30	1	NA	NA	yes	yes	yes				yes	yes
Salvia nipponica	Lamiaceae	zygomorphy	Aobayama	forest floor	180	length	area	mass	mass	September - Ocrtober	30	1~3	30	all	yes	yes			yes	yes	yes	yes		yes
Sanguisorba tenuifolia	Rosaceae	actinomorphy	Hakkoda	forest edge	900	area	area		mass	Auguest - September	32	3	24	*10	yes	yes		yes		yes		yes		yes
Schizocodon soldanelloides var. soldanelloides	Diapensiaceae	actinomorphy	Hakkoda	forest edge	900	length	area		NA	June - October	32	3	NA	NA	yes	yes		yes	yes	yes				yes
Sisyrinchium rosulatum	Iridaceae	actinomorphy	Aobayama	way side	160	length	area		area	May - June	30	2	20	5	yes	yes	yes	yes	yes	yes		yes	yes
Swertia japonica	Gentianaceae	actinomorphy	Hakkoda	way side	160	area	area	mass	mass	October - November	34	3	30	30	yes	yes	yes	yes		yes	yes	yes		yes
Tiarella polyphylla	Saxifragaceae	zygomorphy	Hakkoda	forest floor	650	length	area		area	June - July	32	1~3	31	5	yes	yes	yes	yes	yes	yes		yes	yes
Tricyrtis affinis	Liliaceae	actinomorphy	Aobayama	forest floor	180	mass	area	mass	mass	September - November	36	1~5	22	all	yes	yes	yes	yes		yes	yes	yes		yes
Trientalis europaea	Primulaceae	actinomorphy	Hakkoda	forest edge	900	length	area		area	June - Auguest	32	1	31	5	yes	yes	yes	yes	yes	yes		yes	yes
Viola grypoceras var. grypoceras	Violaceae	zygomorphy	Izumigatake	forest edge	500	mass	area		NA	May	31	1	NA	NA	yes	yes	yes		yes	yes		yes
Viola mandshurica	Violaceae	zygomorphy	Aobayama	Grassland	160	length	area		area	May - May	31	2	29	5	yes	yes	yes	yes	yes	yes		yes	yes
Viola rostrata	Violaceae	zygomorphy	Aobayama	way side	160	area	area		NA	April - May	32	1	NA	NA	yes	yes	yes			yes		yes
