# Supplementary material for: Ovule and seed production patterns in relation to flower size variations in actinomorphic and zygomorphic flower species
Source: AoB Plants. 2019 Sep 23;11(5):plz061. doi: 10.1093/aobpla/plz061 (PMC6804480; doi:10.1093/aobpla/plz061)
Supplement: plz061_suppl_Supplementary_Data [file plz061_suppl_supplementary_data.xlsx]

## Sheet: Supplementary_Data
species	class	order	family	genus	symmetry	ovule.size.index	ovulearea1	ovulearea2	ovulearea3	ovuleweight1	ovuleweight2	ovuleweight3	seedareaT	seedarea1	seedarea2	seedweightT	seedweight1	seedweight2	seedweight3	flowerlengthT	flowerlength1	flowerlength2	flowerarea1	flowerarea2	flowerweight1	flowerweight2	ovucv.inf	ovucv.amf	ovucv.inp	ovucv.amp	ovucv.ins	ovucv.insamf	ovucv.insamf2	mean.ovule.num	ovucv.num.amp	ovucv.num.ins	ovucv.num.ins2	seed.size.index	seecv.inf	seecv.amf	seecv.amp	seecv.ins	seecv.insamf	seecv.insamf2	seecv.num.ins	seed	flower.size.indexA	flocv.inp	flocv.amp
Aconitum japonicum subsp. subcuneatum	Eudicots	Ranunculales	RANUNCULACEAE	Aconitum	zygo	area, weight	0.000418157	0.000417526	0.000437235			0.012451				2.0357	2.0357		2.0357						8.43003	8.35282	0.154783	0.110743	0.179022	0.235895	0.295378	0.248406	0.248406	44.2	0.16373	0.16373	0.16373	weight	0.155506	NA	0.224167	0.313286	0.224167	0.152191	0.364496		weight	0.0659471	0.216858
Agrimonia pilosa var. viscidula	Eudicots	Rosales	ROSACEAE	Agrimonia	acti	area	0.000352898		0.000352898				0.00697183	0.00697183	0.00697183								0.0287617	0.0287617			0.187305	0.148503	0.170915	0.321073	0.390173	0.344452	0.344452	2	0	0	1e-10	area	NA	0.130455	0.170717	0.209044	0.209044	0.209044	NA		area	0.170915	0.31127
Allium tuberosum	Monocots	Asparagales	ALLIACEAE	Allium	acti	area	0.000919069		0.000916373				0.0117129		0.0117129					6.10848	6.10848	6.10091					0.137281	0.109405	0.16604	0.134408	0.21731	0.167274	0.167274	6	0	0.0408243	0.0408243	area	0.090309	NA	0.0951834	0.125336	0.0951834	0.0951834	0.341453		length	0.0411778	0.050561
Anemone pseudoaltaica	Eudicots	Ranunculales	RANUNCULACEAE	Anemone	acti	area	0.000488218		0.000488218											17.4531	17.4531						0.140088	NA	0.140088	0.165056	0.215235	0.165056	0.165056	34.0313	0.338634	0.338634	0.338634	NA	NA	NA	NA	NA	NA	NA	NA		length	NA	0.242363
Aquilegia buergeriana var. oxysepala	Eudicots	Ranunculales	RANUNCULACEAE	Aquilegia	acti	area	0.000270747		0.000267087											37.2898	37.2898	37.4504					0.162603	0.177318	0.183289	0.141433	0.252656	0.184111	0.184111	33.75	0.0636747	0.0826091	0.0826091	weight	0.08612	NA	0.193767	0.203354	0.193767	0.130866	NA		length	0.0640467	0.0723661
Cardiocrinum cordatum	Monocots	Liliales	LILIACEAE	Cardiocrinum	zygo	weight						0.042569				3.13051	3.08459		3.13051							424.832	NA	NA	NA	0.516115	NA	0.516115	0.321715	108.091	0.172841	0.172841	0.172841	weight	0.0811162	NA	0.168702	0.194089	0.168702	0.110816	NA		weight	NA	0.25602
Chamerion angustifolium	Eudicots	Myrtales	ONAGRACEAE	Chamerion	zygo	area	8.8357e-05		8.8381e-05				0.000341092	0.000339962	0.000341092					12.953	12.953	12.953					0.136112	0.105942	0.168	0.0981827	0.19879	0.144773	0.144773	NA	NA	NA		area	0.18444	NA	0.236403	0.287825	0.236403	0.236403	NA		length	0.0667269	0.0808089
Chloranthus serratus	Angiosperm	Chloranthales	CHLORANTHACEAE	Chloranthus	zygo	area	0.000488758	0.000488083	0.000488083							0.849234			0.849234	2.83045	2.83045						NA	0.166857	0.166857	0.380684	0.407531	0.407531	0.407531	1	0	0	1e-10	weight	0.0794697	NA	0.120829	0.156432	0.120829		NA		length	0.0566939	0.154887
Commelina communis	Monocots	Commelinales	COMMELINACEAE	Commelina	zygo	area			0.00054352			0.0102809				6.05982	6.1284		6.05982	13.179	13.179						0.125941	NA	0.125941	0.173828	0.206586	0.173828	0.173828	4	0	0	1e-10	weight	0.0879786	NA	0.243939	0.240887	0.243939	0.168823	0.313001		length	NA	0.0922731
Corydalis fumariifolia subsp. azurea	Eudicots	Ranunculales	PAPAVERACEAE	Corydalis	zygo	area	0.00039139	0.000394151	0.000399409			0.00025586	0.00405986		0.00405986					25.0469	25.0469	25.25					0.159966	0.20955	0.173507	0.209387	0.268864	0.21506	0.21506	10.875	0.177334	0.189302	0.189302	area	0.107265	NA	0.147167	0.181512	0.107265	0.107265	0.391871		length	0.0638653	0.119235
Corydalis incisa	Eudicots	Ranunculales	PAPAVERACEAE	Corydalis	zygo	area	0.000193222		0.000204375				0.00335124	0.00336243	0.00335124					18.7444	18.7444	18.8016					0.165993	0.168367	0.200914	0.286732	0.364515	0.321747	0.321747	11.3165	0.106665	0.121348	0.121348	area	0.107917	NA	0.132918	0.174194	0.132918	0.132918	0.301245		length	0.0454293	0.0446424
Disporum sessile	Monocots	Liliales	COLCHICACEAE	Disporum	acti	area	0.000649559		0.000651614							22.1925	21.0729		22.1925			25.3771					0.137374	NA	0.137374	0.190072	0.236464	0.190072	0.190072	6.5667	0.130715	0.130715	0.130715	NA	NA	NA	NA	NA	NA	NA	NA		length	NA	0.116577
Disporum smilacinum	Monocots	Liliales	COLCHICACEAE	Disporum	acti	area			0.000505152							251.174	250.636		251.174	13.0184	13.0184						0.110214	NA	0.110214	0.214856	0.233876	0.214856	0.214856	3	0	0	1e-10	weight	0.146148	NA	0.260368	0.295607	0.260368	0.185454	0.357184		length	NA	0.13907
Drosera rotundifolia	Eudicots	Caryophyllales	DROSERACEAE	Drosera	acti	weight						0.000601375														0.213467	NA	NA	NA	0.247033	NA	0.247033	0.161255	67.4	0.193393	0.193393	0.193393	NA	NA	NA	NA	NA	NA	NA	NA		weight	NA	0.288608
Erythronium japonicum	Monocots	Liliales	LILIACEAE	Erythronium	acti	area, weight	0.000497667	0.00049725	0.00049725			0.0125925				3.83062		3.83062	3.83062				1.50882	1.50882	17.6875	17.6875	0.10627	NA	0.10627	0.147509	0.175889	0.147509	0.147509	37.5	0.272285	0.272285	0.272285	weight	NA	NA	0.263098	NA	0.263098	0.182069	0.573867		area	NA	0.239216
Eupatorium glehnii	Eudicots	Asterales	ASTERACEAE	Eupatorium	acti	area	0.000554085		0.000554085				0.00262487	0.00262487	0.00262487					6.50153	6.50153	6.50153					NA	0.154274	0.154274	0.210278	0.259946	0.259946	0.259946	1	0	0	1e-10	area	NA	0.185714	0.154431	0.185714	0.185714	0.185714	0		length	0.044735	0.0700258
Gentiana triflora var. japonica	Eudicots	Gentianales	GENTIANACEAE	Gentiana	acti	area			0.00025586				0.00108138	0.00108138	0.00108138					43.5423	43.5423						0.170085	NA	0.170085	0.132269	0.216572	0.132269	0.132269	NA	NA	NA		area	0.162587	NA	0.158799	0.236387	0.158799	0.158799	NA		length	NA	0.0717563
Geranium thunbergii	Eudicots	Geraniales	GERANIACEAE	Geranium	acti	weight	0.000244019	0.000243577	0.000243577			0.00654132				0.776447	0.806512		0.776447	6.59156	6.59156				0.719848		0.162586	NA	0.162586	0.161461	0.230399	0.156054	0.105754	10	0	0	1e-10	weight	0.359874	NA	0.686155	0.773026	0.686155	0.448842	0.338629		weight	NA	0.208309
Helonias orientalis	Monocots	Liliales	MELANTHIACEAE	Helonias	acti	area	0.000193457		0.000194692				0.00256116	0.00256116	0.00256116					13.5995	13.5995	13.5995					0.172972	0.106365	0.197449	0.258194	0.327141	0.27639	0.27639	NA	NA	NA		area	0.137553	NA	0.217591	0.252789	0.217591	0.217591	NA		length	0.0214398	0.0855686
Hemerocallis dumortieri var. esculenta	Monocots	Asparagales	Xanthorrhoeaceae	Hemerocallis	zygo	area			0.000499499							1.30222			1.30222	84.135	84.135						0.161332	NA	0.161332	0.126848	0.199246	0.126848	0.126848	23.375	0.22735	0.22735	0.22735	weight	0.196843	NA	0.276813	0.332662	0.276813	0.189334	0.748939		length	NA	0.0893691
Hosta sieboldii var. sieboldii f. spathulata	Monocots	Asparagales	ASPARAGACEAE	Hosta	zygo	weight					0.016149	0.0161429				2.64885		2.65118	2.64885								NA	NA	NA	0.399976	NA	0.399976	0.264123	27.85	0.205453	0.205453	0.205453	weight	NA	NA	0.284632	NA	0.284632	0.194164	0.241457		NA	NA	NA
Hypericum erectum	Eudicots	Malpighiales	HYPERICACEAE	Hypericum	acti	area			8.96e-05				0.0003501		0.0003501					9.14258		9.14258					0.150267	NA	0.150267	0.153782	0.211254	0.153782	0.153782	13.7188	0.186287	0.186287	0.186287	area	0.127387	NA	0.142221	0.186288	0.142221	0.142221	NA		length	NA	0.101192
Impatiens noli-tangere	Eudicots	Ericales	BALSAMINACEAE	Impatiens	zygo	area			0.000271287							4.76691	4.76691	4.70882								5.21873	0.0925942	NA	0.0925942	0.136755	0.157885	0.136755	0.136755	5	0.130931	0.130931	0.130931	NA	NA	NA	NA	NA	NA	NA	NA		weight	NA	0.289702
Impatiens textorii	Eudicots	Ericales	BALSAMINACEAE	Impatiens	zygo	area			0.00057894							8.26942	8.14365		8.26942						5.91692		0.096749	NA	0.096749	0.096749	9.2747e-05	0.1398	0.1398	4.0385	0.148254	0.148254	0.148254	weight	NA	NA	NA	NA	0.228144	0.151638	0.374183		weight	NA	0.229344
Iris gracilipes	Monocots	Asparagales	IRIDACEAE	Iris	zygo	area	0.000361994		0.000361394				0.00887832		0.00887832					38.7011	38.7011						0.123156	NA	0.123156	0.195416	0.223615	0.195416	0.195416	18.5313	0.211003	0.211003	0.211003	NA	0.114745	NA	NA	NA	NA	NA	NA		length	NA	0.0919235
Isodon trichocarpus	Eudicots	Lamiales	LAMIACEAE	Isodon	zygo	area										0.32849	0.331479		0.32849							478	0.154143	NA	0.154143	0.129227	0.211671	0.13004	0.13004	4	0	0	1e-10	weight	0.258659	NA	0.372177	0.509336	0.386462	0.263416	0		weight	NA	0.143978
Lobelia sessilifolia	Eudicots	Asterales	CAMPANULACEAE	Lobelia	zygo	area	0.000262475	0.000267113	0.000267901							0.521516		0.525472	0.521516	38.8004	38.8004	38.7037					0.104849	0.077258	0.117957	0.126484	0.186602	0.146196	0.146196	145.594	0.291491	0.291491	0.291491	weight	NA	0.243411	0.321651	NA	0.31654	0.201604	0.389154		length	0.0126031	0.068551
Lotus corniculatus var. japonicus	Eudicots	Fabales	FABACEAE	Lotus	zygo	weight						0.00244835				0.991139	1.04705		0.991139						2.49536		NA	NA	NA	0.490052	NA	0.490052	0.320879	31.6364	0.0903832	0.0903832	0.0903832	weight	0.0863191	NA	0.107604	0.148913	0.107604	0.0716723	0.229668		weight	NA	0.095103
Lysimachia vulgaris var. davurica	Magnoliopsida	Primulales	PRIMULACEAE	Lysimachia	acti	weight						0.00137549				0.182601	0.179797		0.182601							2.45107	NA	NA	NA	0.265506	NA	0.265506	0.18747	44.9667	0.174765	0.174765	0.174765	area	0.122181	NA	0.198544	0.264024	0.198544	0.198544	0.287489		weight	NA	0.226484
Maianthemum dilatatum	Monocots	Asparagales	ASPARAGACEAE	Maianthemum	acti	area	0.000275497	0.000275849	0.000275849											2.71949	2.71949	2.71949					0.106252	0.0761266	0.126063	0.13073	0.181834	0.150456	0.150456	4	0	0	1e-10	weight	0.104113	NA	0.254272	0.272283	0.254272		0.527231		length	0.104237	0.14599
Maianthemum japonicum	Monocots	Asparagales	ASPARAGACEAE	Smilacina	acti	area	0.000442763	0.000437545	0.000440863							265.606	258.698		265.606	9.13056	9.13056	9.13056					0.0912319	0.144091	0.159324	0.197948	0.257111	0.249705	0.249705	2.8953	0.159195	0.231107	0.231107	weight	0.0772712	NA	0.174092	0.17506	0.174092		0.473659		length	0.0982921	0.151053
Melilotus officinalis subsp. albus	Eudicots	Fabales	FABACEAE	Melilotus	zygo	area		0.000165181	0.000164515							1.64434	1.6833		1.64434						0.179079	0.179111	0.131054	0.122234	0.131054	0.1384	0.219934	0.185318	0.185318	3.2889	0.183706	0.185574	0.185574	weight	NA	0.0930324	0.173543	0.174071	0.173543	0.118803	0		weight	0.105085	0.144475
Mimulus sessilifolius	Eudicots	Lamiales	OHRYMACEAE	Mimulus	zygo	area	2.666e-05		2.666e-05				0.000176181		0.000176181					12.9389	12.9389						0.240483	NA	0.236018	0.236018	0.329123	0.236018	0.236018	NA	NA	NA		area	0.136157	NA	0.297006	0.329357	0.297006	0.297006	NA		length	NA	0.09231
Nephrophyllidium crista-galli subsp. japonicum	Eudicots	Asterales	MENYANTHACEAE	Nephrophylidium	acti	area	0.000362201	0.000364546	0.000354145				0.00343955	0.00343955		0.00342329	0.00343955		0.00342329	9.93107	9.93107	9.94812					0.161486	0.123355	0.180147	0.204611	0.291915	0.241755	0.241755	40.2857	0.292287	0.291282	0.291282	area	0.120486	NA	0.127609	0.16615	0.127609	0.127609	NA		length	0.0625315	0.125434
Oxalis acetosella var. longicapsula	Eudicots	Oxidales	OXALIDACEAE	Oxalis	acti	area	0.000441434		0.000444884											15.4125	15.4125						0.0979334	NA	0.0979334	0.210384	0.22899	0.210384	0.210384	10.3125	0.188285	0.188285	0.188285	NA	NA	NA	NA	NA	NA	NA	NA		length	NA	0.165053
Paris tetraphylla	Monocots	Liliales	MELANTHIACEAE	Paris	acti	area	0.000280496		0.000292506							0.716014			0.716014	12.3775	12.3775						0.167473	NA	0.167473	0.167473	0.338055	0.301079	0.301079	23.5	0.578836	0.578836	0.578836	weight	0.227804	NA	0.140727	0.261767	0.227804	0.149849	0.84647		length	NA	0.288455
Polygonatum odoratum var. maximowiczii	Monocots	Asparagales	ASPARAGACEAE	Polygonatum	acti	area	0.000379404	0.000380147	0.00038433											23.3771	23.3771	23.1619					0.16066	0.0892259	0.161158	0.159222	0.221619	0.156916	0.156916	16.7955	0.104372	0.129417	0.129417	NA	NA	NA	NA	NA	NA	NA	NA		length	0.0435101	0.0543621
Ranunculus silerifolius var. silerifolius	Eudicots	Ranunculales	RANUNCULACEAE	Ranunculus	acti	weight						0.00029623														0.3707	NA	NA	NA	NA	NA	0.453357	0.309179	50.4839	0.218298	0.218298	0.218298	NA	NA	NA	NA	NA	NA	NA	NA		weight	NA	0.256184
Salvia nipponica	Eudicots	Lamiales	LAMIACEAE	Salvia	zygo	area	0.000379104		0.000378731			1.7419e-05				0.00303002			0.00303002	30.8534	30.8534	30.6068					0.104323	0.105381	0.125259	0.14579	0.191015	0.166475	0.166475	4	0	0	1e-10	weight	NA	NA	0.235657	NA			0		length	NA	0.0642671
Sanguisorba tenuifolia	Eudicots	Rosales	ROSACEAE	Sanguisorba	acti	area	0.00075785		0.00075785							0.876779	0.908435		0.876779				0.00433487	0.00433487			NA	0.25647	0.25647	0.555508	0.616744	0.616744	0.616744	1	0	0	1e-10	weight	NA	0.170741	0.618605	0.627941	0.627941	0.39991	0		area	0.184289	0.308734
Schizocodon soldanelloides var. soldanelloides	Magnoliopsida	Diapensiales	DIAPENSIACEAE	Schizocodon	acti	area	8.2306e-05	8.2296e-05	8.2296e-05							0.00060491			0.00060491	16.5124	16.5124	16.5124					0.190422	0.0900514	0.2053	0.114142	0.232941	0.144183	0.144183	NA	NA	NA		area	NA	NA	NA	NA	0.134213	0.134213	NA		length	0.0432816	0.0779381
Sisyrinchium rosulatum	Monocots	Asparagales	IRIDACEAE	Sisyrinchium	acti	area	8.3275e-05		8.31e-05				0.000812821	0.000812821	0.000812821					11.9957	11.9957						0.165363	NA	0.165363	0.0829818	0.18292	0.0829818	0.0829818	39.5667	0.134669	0.134669	0.134669	area	0.146036	NA	0.114604	0.176846	0.114604	0.114604	0.17327		length	NA	0.0498485
Swertia japonica	Eudicots	Gentianales	GENTIANACEAE	Swertia	acti	weight	0.000195628	0.000195628	0.000195943		0.00285211	0.00285202				0.0571696			0.0571696				0.0338546	0.0338633			0.13317	0.079806	0.142193	0.133473	0.203013	0.133473	0.133473	72.3667	0.263959	0.263959	0.263959	weight	NA	NA	0.292808	NA	0.292808	0.200027	NA		area	0.0983264	0.182014
Tiarella polyphylla	Eudicots	Saxifragales	SAXIFRAGACEAE	Tiarella	zygo	area			0.000120708				0.00102079		0.00102079					3.03816	3.03816	3.09307					0.167903	0.0981941	0.171975	0.104095	0.207172	0.128217	0.128217	11.96	0.249434	0.257272	0.257272	area	0.118921	NA	0.103014	0.15401	0.102595	0.102595	0.217658		length	0.0761463	0.10394
Tricyrtis affinis	Monocots	Liliales	LILIACEAE	Tricyrtis	acti	area			0.000320101		0.00671368	0.00656867				3.97975		3.97975	3.97975							106.219	0.0905788	0.224168	0.0905788	0.0586527	0.105878	0.0586527	0.0586527	70.4468	0.286061	0.286061	0.286061	weight	NA	NA	0.246192	NA	0.276226	0.188235	0.431478		weight	NA	0.239485
Trientalis europaea	Magnoliopsida	Primulales	PRIMULACEAE	Lysimachia	acti	area			0.000115135				0.00288186		0.00288186					8.71656	8.71656						0.16637	NA	0.16637	0.16637	0.000117791	0.187332	0.187332	9.3438	0.359209	0.359209	0.359209	area	0.117086	NA	0.203449	0.203449	0.203449	0.203449	0.583076		length	NA	0.0971404
Viola grypoceras var. grypoceras	Eudicots	Malpighiales	VIOLACEAE	Viola	zygo	area			9.65e-05											2.042	2.042	2.042			1.66494		0.161453	NA	0.161453	0.371707	0.397325	0.371707	0.371707	15.4681	0.326942	0.326942	0.326942	NA	NA	NA	NA	NA	NA	NA	NA		weight	NA	0.214295
Viola mandshurica	Eudicots	Malpighiales	VIOLACEAE	Viola	zygo	area	0.000133587		0.000130676				0.00247729		0.00247729					13.0456		13.0456					0.142204	NA	0.142204	0.404738	0.430466	0.404738	0.404738	49.3871	0.167353	0.167353	0.167353	area	0.0741467	NA	0.0813878	0.106396	0.0813878	0.0813878	0.186802		length	NA	0.170066
Viola rostrata	Eudicots	Malpighiales	VIOLACEAE	Viola	zygo	area	0.000138966		0.00014146															0.909576			0.130305	NA	0.130305	0.236295	0.26588	0.236295	0.236295	17	0.23291	0.23291	0.23291	NA	NA	NA	NA	NA	NA	NA	0.473844		area	NA	0.0858511
[truncated: 6 more columns]
